# Supplementary material for: Choline Transporter regulates olfactory habituation via a neuronal triad of excitatory, inhibitory and mushroom body neurons
Source: PLoS Genet. 2021 Dec 16;17(12):e1009938. doi: 10.1371/journal.pgen.1009938 (PMC8675691; doi:10.1371/journal.pgen.1009938)
Supplement: S1 Table — (XLSX) [file pgen.1009938.s008.xlsx]

## Sheet: Sheet1
	Table 1: Summary of effects on habituation and chemotaxis due to ChT knockdown in different neuron types
	Neuron type	Impaired habituation due to ChT knockdown	Hypersensitivity towards odour stimuli
	Local interneurons (LN)	Yes	No
	Projection neurons (PN)	Yes	No
	α/β lobe neurons	Yes	Yes
	α’/β’ lobe neurons	Yes	Yes
	ϒ lobe neurons	Yes	Yes
	GABAergic neurons	Yes	Yes
	Cholinergic neurons	No	Yes
