# Supplementary material for: Choline Transporter regulates olfactory habituation via a neuronal triad of excitatory, inhibitory and mushroom body neurons
Source: PLoS Genet. 2021 Dec 16;17(12):e1009938. doi: 10.1371/journal.pgen.1009938 (PMC8675691; doi:10.1371/journal.pgen.1009938)
Supplement: S1 Data — (XLSX) [file pgen.1009938.s009.xlsx]

## Sheet: Figure 1
Response Indices (Fig 1B)												Figure 1D)
AMA		ETA
Group 1	Group 2	Group 3	Group 4	Group 5	Group 6	Group 7	Group 8					Larval motility without 1 min cold shock
0.45	-0.4	0.8	0.55	0.8	0.533	0.533	0.667				Total larvae	Total larvae moved	Larvae moved to zone 1	Larvae moved to zone 2	Centre
0.2	-0.28	0.7	0.55	0.733	0.733	0.333	0.4			1	40	40	12	28	0
0.28	0.1	0.4	0.25	0.867	0.467	0.4	0.4			2	40	40	11	29	0
0.03	0.15	0.85	-0.35	0.6	0.533	0.2	0.733			3	40	40	9	31	0
0.35	0.1	0.8	-0.25	0.467	0.467	0.567	0.467			4	40	40	13	27	0
0.35	-0.38	0.8	-0.5	0.6	0.467	0.733	0.467			5	40	40	13	27	0
0.35	0.25	0.8	-0.4	0.333	0.4	0.667	0.733			6	40	40	11	29	0
0.5	0.03	0.9	-0.375	0.4	0.6	0.6	0.6			7	40	40	11	29	0
0.3	0.45	0.7	-0.3	0.333	0.133	0.4	0.733			8	40	40	10	30	0
0.08	-0.18	0.7	-0.15	0.333	0.333	0.333	0.733
0.2	0.05	0.85	0.45	0.2	0.467	0.733	0.733					Larval motility after 1 min cold shock
0.55	-0.2	0.4	-0.5	0.6	0.2	0.267	1				Total larvae	Total larvae moved	Larvae moved to zone 1	Larvae moved to zone 2	Centre
0.43	0.15	0.25	-0.45	0.133	0.133	0.4	0.533			1	40	40	10	30	0
0.03	-0.08	0.7	-0.65	0.4	0.2	0.6	0.733			2	40	40	10	30	0
0.25	0.1	0.375	-0.65	0.2	0.133	0.333	0.6			3	40	40	12	28	0
0.5	0.15	0.75	-0.15	0.333	0.333	0.267	0.733			4	40	40	7	33	0
0.3	0.1	0.85	-0.35			0.4				5	40	40	13	27	0
0.55	-0.1	0.65	0			0.8				6	40	40	12	28	0
0.5	0.05	0.7	-0.625							7	40	40	16	24	0
0.25	0.1									8	40	38	10	28	2
0.3	0.15
0.1	0.4

## Sheet: Figure 2
Response Indices																		Habituation Indices
γ lobe (Fig. 2A)						α'/β' lobe (Fig. 2B)						α/β lobe (Fig. 2C)						γ lobe (Fig. 2D)						α'/β' lobe (Fig. 2E)						α/β lobe (Fig. 2F)
Group 1	Group 2	Group 3	Group 4	Group 5	Group 6	Group 1	Group 2	Group 3	Group 4	Group 5	Group 6	Group 1	Group 2	Group 3	Group 4	Group 5	Group 6	Group 1	Group 2	Group 3	Group 4	Group 5	Group 6	Group 1	Group 2	Group 3	Group 4	Group 5	Group 6	Group 1	Group 2	Group 3	Group 4	Group 5	Group 6
0.85	0.75	0.75	0.55	0.73	0.9	0.4	0.85	0.8	0.65	0.6	0.95	0.4	0.6	0.9	0.55	0.7	0.85	1.176	0.433	0.467	0.18	1.207	0.361	0.875	0.765	0.625	0.85	1.417	0.263	0.25	0.5	0.9	0.55	0.929	0.85
0.85	0.95	0.9	0.7	0.75	0.8	0.6	0.6	0.6	0.55	0.65	0.88	0.7	0.8	0.7	0.55	0.85	0.98	0.412	0.658	0.667	0.46	0.933	0.563	0.667	0.833	0.5	0.82	1.615	0.314	0.429	1.063	0.7	0.55	0.588	0.98
0.85	0.575	0.65	0.68	0.65	0.88	0.7	0.95	0.6	0.8	0.4	0.95	0.7	0.8	0.95	0.9	0.45	0.75	0.471	0.261	0.846	0.93	0.615	0.829	1.786	-0.182	0.875	1.13	0.875	0.579	0.357	0.438	0.95	0.9	1.667	0.75
0.7	0.95	0.8	0.75	0.55	0.78	0.6	0.7	0.85	0.5	0.7	0.8	0.8	0.8	0.95	0.65	0.9	0.93	0.357	0.395	0.188	1.2	0.545	0.355	1.75	0.211	0.676	1.1	1	0.438	1.063	0.25	0.95	0.65	1.111	0.93
0.8	0.55	0.5	0.7	0.65	0.7	0.45	0.85	0.85	0.7	0.8	1	0.35	0.95	0.775	0.75	0.8	0.93	0.75	0.773	0.2	1.07	0.154	0.214	0.222	1	0.706	1.43	0.875	0.1	1.286	0.447	0.775	0.75	1.25	0.93
0.75	0.85	0.8	0.35	0.73	0.78	0.55	0.7	0.65	0.5	0.75	0.6	0.45	0.95	0.675	0.7	0.45	0.65	0.933	0.441	0.375	1.57	0.517	0.548	0.273	0.559	0.538	1.33	1.133	0.5	0.444	0.316	0.675	0.7	2.111	0.65
0.65	0.85	0.75	0.5	0.55	0.85	0.5	0.6	0.5	0.45	0.65	0.6	0.5	0.85	0.85	0.7	0.5	0.45	0.385	0.647	0.267	1.75	0.636	0.471	0.6	0.143	0.7	0.94	0.923	0.667	0.7	0.618	0.85	0.7	1.1	0.45
0.75	0.75	0.65	0.6	0.6	0.9	0.5	0.85	0.8	0.85	0.6	0.7	0.55	0.6	1	0.45	0.55	0.85	0.4	0.067	0.615	0	0.583	0.444	0.35	0.167	0.625	1.14	1.25	0.071	0.182	0.042	1	0.45	0.182	0.85
0.65	0.6	0.65	0.75	0.48	0.6	0.95	0.9	0.7	0.35		0.7	0.85	0.75	1	0.2	0.7	0.9	1.269	0.5	1.231	1	0.368	0.667	0.684	0.824	0.643	0.97		0.429	1.588	0.6	1	0.2	1.214	0.9
0.25	0.7	0.6	0.63	0.45	0.5	0.75	0.75	0.6	0.9		0.73	0.725	1	0.75	0.5	0.75	0.75	1.6	0.429	0.25	0.59	0.333	0.8	0.733	0.722	0.25	0.85		0.241	1.621	0.35	0.75	0.5	1	0.75
0.5	0.7	0.9	0.85	0.78	0.95	0.45	0.75	0.45	0.65		0.83	0.5	0.75	0.9	0.25	0.55	0.8	0.4	0.429	0.333	0.47	0.677	0.263	0	0.533	0.778	0.86		0.364	1.333	0.133	0.9	0.25	1.091	0.8
0.725	0.8	0.7	0.85	0.7	0.65	0.75	0.8	0.8	0.35		0.85	0.75	0.75	1	0.8	0.6	0.85	0.517	0.438	0.571	0.53	0.857	0.385	1.4	0.4	0.313	1.14		0.529	1.385	1.067	1	0.8	1.25	0.85
0.55	0.95	0.6	0.75	0.88	0.9	0.425	1	0.95	0.7		0.73	0.65	0.8	0.8	0.7	0.2	0.85	1	0.895	0.333	0.77	0.6	0.556	1.471	0.375	0.737	1.21		0.138	1.692	0.375	0.8	0.7	1	0.85
0.4	0.95	0.6	0.65		0.65	0.6	0.7	0.75	0.7		0.63	0.65	0.9	1	0.6	0.35	0.7	0.536	0.421	0.167	0.12		0	1.333	0.55	0.867	0.89		-0.12	1.733	1.167	1	0.6	1.857	0.7
0.7	0.85		0.85		0.9	0.7	0.7		0.45		0.73	0.75	0.8	1	0.55		0.63	0.353	0.824		0.47		0.5	1	0.143				0.655	1.769	0.594	1	0.55		0.63
0.85	0.875		0.75		0.78	0.85						0.65	0.55	0.7	0.4		0.9	0.652	0.286		0.79		0.516	0.071	0.214				0.619		0.364	0.7	0.4		0.9
0.575	0.85		0.95		0.8	0.85							0.7	0.6	0.55		0.7	0.857	0.294		0.83		0.219	1.765							0.643	0.6	0.55		0.7
0.7	0.725		0.9		0.75	0.95							0.55	0.95			0.63	0.692	0.241		0.83		0.167	1.471							0.545	0.95			0.63
0.65	0.95		0.75			0.75							0.6	0.8			0.6		0.421		0.9			0.895							0.75	0.8			0.6
	0.85		0.5										0.75	0.8					0.353		1.28			0.6							0.733	0.8
			0.8										0.55	0.7							0.31										0.818	0.7
			0.8										0.45	0.7							0.7										1.222	0.7
			0.75										0.9	0.6																	0.472	0.6
													0.75																		0.8
Note:	Group numbers represent scatter plots in individual figure from left to right

## Sheet: Figure 3
Response indices
NP1131 (Fig. 3A)																								C305 a (Fig. 3B)																						MB247 (Fig. 3C)
Group 1	Group 2	Group 3	Group 4	Group 5	Group 6	Group 7	Group 8	Group 9	Group 10	Group 11	Group 12	Group 13	Group 14	Group 15	Group 16	Group 17	Group 18	Group 19	Group 20	Group 21	Group 22	Group 23	Group 24	Group 1	Group 2	Group 3	Group 4	Group 5	Group 6	Group 7	Group 8	Group 9	Group 10	Group 11	Group 12	Group 13	Group 14	Group 15	Group 16	Group 17	Group 18	Group 19	Group 20	Group 21	Group 1	Group 2	Group 3	Group 4	Group 5
0.05	0.6	0.467	0.8	0.53	0.6	0.475	0.733	0.6	0.667	0.267	0.8	0.4	0.4	0.47	0.47	0.7	0.467	0.3	0.2	0.67	-0.15	0.6	0.8	-0.65	0.733	0.733	0.27	0.6	0.2	0.4	0.6	0.57	0.53	0.3	0.267	0.4	0.33	0.4	0.58	0.7	0.167	-0.25	0.533	0.4	-0.15	0.333	0.667	0.467	0.8
0.4	0.6	0.733	0.27	0.4	0.533	0.3	0.6	0.4	0.4	0.4	0.667	0.5	0.33	0.27	0.47	0.73	0.667	0.2	0.37	0.37	0.05	0.533	0.467	0.05	0.733	0.533	0.27	0.85	0.1	0.67	1	0.67	0.6	0.3	0.067	0.867	0.53	0.57	0.35	0.8	0.333	-0.4	0.667	0.333	0.35	0.067	0.467	-0.133	0.833
0.45	0.333	0.533	0.73	0.67	0.733	0.7	0.733	0.267	0.467	0.267	0.467	0.55	0.27	0.47	0.6	0.73	0.6	0.65	0.77	0.43	0.25	0.2	0.733	0.2	0.667	0.6	0.27	0.67	0.65	0.27	0.8	0.13	0.73	0.075	0.4	0.6	0.7	0.57	0.15	0.27	0.367	0.05	0.667	0.667	0.225	0.533	0.467	0.4	0.733
-0.175	0.467	0.333	0.6	0.67	0.667	0.3	0.2	0.267	0.333	0.3	0.733	0.25	0.27	0.2	0.93	0.57	0.733	0.4	0.7	0.67	0.25	0.8	0.733	-0.55	0.333	0.467	0.87	0.67	0.75	0.33	0.6	0.6	0.73	0.275	0.533	0.8	0.27	0.67	0.5	0.57	0.2	0	0.533	0.6	0.175	0.6	0.6	0.4	0.933
-0.15	0.4	0.6	0.33	0.33	0.667	0.4	0.333	0.2	0.333	0.267	0.6	-0.15	0.47	0.33	0.87	0.67	1	0.55	0.3	0.63	0.55	0.6	0.933	-0.45	0.533	0.6	0.73	0.87	0	0.33	0.53	0.53	0.87	0.25	-0.067	0.667	0.7	0.73	0.55	0.4	0.667	0.1	0.267	0.467	0.15	0.533	0.867	0.267	0.733
0.3	0.467	0.533	0.47	0.33	0.6	0.4	0.267	0.133	0.2	0.333	0.6	0.5	0.13	0.33	0.47	0.8	0.8	0.53	0.53	0.4	0.35	0.933	0.333	0.35	0.333	0.867	0.2	0.67	0.375	0.53	0.67	0.53	0.67	0.3	-0.067	0.467	0.8	0.73	0.35	0.37	0.433	-0.1	0.733	0.267	-0.25	0.467	0.667	0.6	0.667
0.35	0.533	0.533	0.73	0.4	0.667	0.45	0.4	0.4	0.067	0.333	0.4	0.45	0.6	0.47	0.93	0.67	0.667	0.43		0.63	0.2	0.8	0.6	0.4	0.667	0.667	0.27	0.8	0.6	0.53	0.6	0.47	0.67	0.15	0.467	0.6	0.4	0.67	0.45	0.4	0.467	0.05	0.467	0.667	0.25	0.6	0.733	0.467	0.467
0	0.333	0.333	0.47	0.6	0.6	0.1	0.4	0.267	0.067	0.4	0.6	0.6	0.27	0.27	0.87	0.6	0.733	0.4		0.53	0.25	0.8	0.667	0.2	0.533	0.667	0.47	0.73	0.5	0.27	-0.13	0.47	0.87	0.3	0.8	0.533	0.73	0.33	0.5	0.33		-0.15	0.467	0.4	0.3	0.667	0.867	0.2	0.667
0.325	0.4		0.27	0.53	0.6	0.55		0.333	0.467		0.733	0.3	0.33	0.47	0.73	0.53	0.733	0.63		0.63	0.3	0.667	0.533	0.325	0.267	0.4	0.13	0.53	0.15	0.47	0.07			0.25	0.467	0.467	0.47		0.2						0.4	0.333	0.333	0.533	0.733
0.55	0.4		0.47	0.6	0.533	0.15		0.333	0.533		0.733	0.4	0.33	0.47	0.53	0.53	0.667	0.7		0.23	0.3	0.467		0.3	0	0.733	0.07	0.63	0.25	0.6	0.27			0.45	0.6	0.6	0.4		0.1						0.45	0.6	1	0.467	0.733
0.2				0.47		0.625		0.2				0.5	0.13	0.6	0.6		0.6	0.25			0.25	0.5		0.2	0.467	0.467	0.33	0.53	0.35	0.67	0			0.45	0.733	0.47			0.7						-0.05	0.267	1	0.467	0.533
0.1				0.27		0.6							0.667	0.3333				0.2			0.1	0.4		0.45	0.2	0.133	0.13	0.6	0.45	-0.2	0.13			0.1	0.467	0.87			0.4						-0.1	0.2	0.467	0.467	0.467
0.2				0.53		0.55							0.67	0.2							0.35			0.45	0.533	0.267	0.6	0.6	0.5	0.07	-0.07			0.55	0.8	0.6			0.4						0.25	0.267	0.2	0.267	0.933
				0.33		0.55							0.4	0.47										-0.3	0.2	0.333	0.27	0.6	0.45	-0.13	0.07			0.25	0.533	0.73			0.65						0.15	-0.067	0.2	0.6	0.667
				0.57		0.55							0.67	0.6										-0.2	0.467	0.6	0.33	0.7	0.6	0.4				0.1		0.73			0.45						0.45	0.467	0.067	0.467	0.667
				0.8									0.4	0.27										-0.2	0.267	0.533	0.27	0.53	0.55	0.6				0.65		0.8			0.38						-0.5	0.533	0.4		0.667
				0.73									0.6	0.27										0			0.27	0.47		0.13									0.63						-0.45		0.333
				0.53									0.53	0.33										0.65			0.33			0.27									0.63						-0.4
				0.47									0.67	0.6										-0.65			0.17																		-0.25
				0.33									0.73	0.6										-0.4			0.53																		-0.25
				0.23									0.6	0.8										0.1			0.67																		-0.45
				0.33									0.6	0.73										0.3			0.6																		-0.55
													0.53	0.73													0.53																		-0.5
													0.6	0.4													0.47
													0.53	0.2													0.2
																											0.4
																											0.4
																											0.2
Note:	Group numbers represent scatter plots in individual figure from left to right																										0.2
																											0.67
																											0.33
																											0.33
[truncated: 16 more columns]

## Sheet: Figure 5
Response indices									Habituation indices																Response indices															Response indices									Habituation indices
GH298 (Fig. 5A)									GH298 (Fig. 5B)										GH298 (Fig. 5C)																					GH146 (Fig. 5D)									GH146 (Fig. 5E)
Group 1	Group 2	Group 3	Group 4	Group 5	Group 6	Group 7	Group 8	Group 9	Group 1	Group 2	Group 3	Group 4	Group 5	Group 6	Group 7	Group 8	Group 9	Group 10	Group 1	Group 2	Group 3	Group 4	Group 5	Group 6	Group 7	Group 8	Group 9	Group 10	Group 11	Group 12	Group 13	Group 14	Group 15	Group 16	Group 17	Group 18	Group 19	Group 20	Group 21	Group 1	Group 2	Group 3	Group 4	Group 5	Group 6	Group 7	Group 8	Group 9	Group 1
0.55	0.6	0.45	0.45	0.75	0.7	0.7	0.55	0.5	0.636	0.5	0.323	1	-0.111	0.967	0.357	0.786	0.273	0.1	0.2	0.133	0.467	0.067	0.87	0.3	0.533	0.533	0.4	0.53	0.53	0.267	0.4	0.6	0.4	0.5	0.47	0	0	0.533	0.8	0.867	0.6	0.45	0.53	0.67	0.53	0.6	0.6	0.87	0.269
0.75	0.65	0.45	0.6	0.8	0.7	-0.3	0.55	0.73	0.8	0.385	0.75	0.778	0	0.906	0.214	0.833	0.545	0.862	0.15	0.267	0.667	0.533	0.73	0.4	0.3	0.467	0.467	0.6	0.1	0.4	0.467	0.533	0.233	0.6	0.13	0.133	0.1	0.333	0.8	0.933	0.867	0.85	0.53	0.53	0.6	0.73	0.6	0.73	0.393
0.5	0.75	0.35	0.5	0.4	0.83	0.5	0.6	0.85	1.1	0.5	1.286	1.5	0	0.75	0.03	0.7	0.5	0.559	-0.05	0.533	0.6	0.333	0.8	0.1	0.667	0.533	0.467	0.53	-0.1	0.667	0.6	0.4	0.6	0.5	0.47	0.4	-0.175	0.2	0.867	0.533	0.633	0.75	0.6	0.87	0.67	0.8	0.93	0.87	0.5
0.5	0.6	0.5	0.55	0.5	0.9	0.4	0.55	0.8	1.5	0.714	0.5	1	0.182	1.1	0.583	0.125	0.364	0.313	-0.25	0.4	0.467	0.467	0.73	0.3	0.4	0.667	0.467	0.4	0.4	0.467	0.533	0.533	0.2	0.45	0.27	0.333	0	0.533	0.667	0.467	0.867	0.65	0.67	1	0.53	0.87	0.93	0.73	0.286
0.425	0.7	0.53	0.45	0.5	0.85	0.4	0.45	0.8	1.118	0.385	1.4	0.667	0.667	0.7	0.118	0.5	0.444	0.563	-0.05	0.533	0.567	0.3	0.7	0.2	0.333	0.8	0.2	0.47	0.25	0.267	0.6	0.467	0.367	0.15	0.6	0.333	0.175	0.4	0.733	0.6	0.533	0.83	0.47	0.93	0.6	0.67	0.73	0.87	0.833
0.5	0.65	0.7	0.4	0.5	0.7	0.55	0.8	0.58	0.9	0.571	0.5	0.643	0.375	1.2	0.357	0.545	0.313	0.739	0.05	0.6	0.567	0.2	0.8	0.4	0.267	0.533	0.533	0.4	-0.1	0.2	0.467	0.533	0.4	0.25	0.27	0	0.25	0.667	0.733	0.667	0.6	0.85	0.93	0.6	0.8	0.7	0.73	0.73	0.6
0.45	0.7	0.65	0.45	0.55	0.83	0.5	0.65	0.7	0.333	0.308	0.28	1.154	-0.222	0.636	0.212	0.4	0.769	0.357	0.3	0.3	0.2	0.033	0.77	0.3	0.5	0.533	0.467	0.53	0.33	0.4	0.6	0.6	0.267	-0.2	0.13	0.467	-0.1	0.067	0.533	0.333	0.633	0.85	0.6	0.6	0.6	0.73	0.8	0.87	0.4
0.6	0.65	0.35	0.45	0.4	0.8	0.65	0.85	0.65	1.083	0.667	0.517	0.429	0.857	0.375	0.531	0.462	0.941	0.231	-0.05	0.467	0.467	0.467	0.77	0.45	0.6	0.267	0.2	0.4	0.45	0.333	0.667	0.5	0.5	0.55			0.2	0.533	0.667	0.933	0.567	0.8	0.6	0.67	0.53	0.67	0.4	0.73	0.536
0.45	0.6		0.7	0.45	0.85	0.7	0.63	0.85	1	0.538	0.571		1	0.778	0.588	0.429	0.12	0.206	0	0.467	0.6	0.4	0.73	0.2	0.6	0.4	0.2	0.53	0.35	0.533	0.467	0.267	0.267	0.1						0.667	0.5		0.67	0.53	0.67	0.73	0.73		0.75
0.6	0.65		0.48	0.35	0.85	0.55	0.6	0.5	0.5	0.333	0.556		0.733	0.714	0.412	0.727	0.25	0.2	0.3	0.5	0.467	0.267	0.4	0.3	0.467	0.2	0.267	0.53	0.23	0.333	0.367	0.4	0.2	0						0.6	0.733		0.53	0.67	0.73	0.8	0.4		0.5
0.55	0.45		0.75						0.636	0.5	0.571		0.429						0.2	0.467	0.667	0.2	0.53	0.3	0.333	0.333	0.267	0.57	0.2	0.4	0.2	0.2	0.467	0.2						0.667	0.467		0.4	0.53	0.37	0.77	0.53		0.6
0.6	0.55		0.53						0.333	-0.091	0.684		1						0.4	0.567	0.267	0.4	0.6	0.1	0.433	0.367	0.267	0.6	0.23	0.533	0.667	0.533	0.367	0.3						0.6	0.533		0.67	0.6	0.8	0.73			0.278
0.55	0.6		0.45						0.455	0.5	0.3		0.381						0.3	0.633	0.567	0.4	0.4	0.3	0.633	0.4	0.133	0.4	0.15	0.333	0.467	0.4	0.2	0						0.667	0.533		0.87		0.67	0.8			0.6
0.7	0.55		0.53						0.5	0.545			0.24						0.35	0.467	0.6	0.1	0.57	0.6	0.467	0.4	0	0.47	0.35	0.267	0.4	0.467	0.433	0.33						0.667	0.567		0.73		0.8				0.55
0.45	0.5		0.63						0.333	0.455									0.3	-0.067	0.467	0.533	0.73	0.25	0.567	0.367	0.3	0.37		0.4	0.533	0.3	0.733	0.48							0.633		0.8		0.6
0.8	0.55								0.813	0.273									0.15	0.133	0.5	0.267		0.25	0.533	0.333	0.467	0.53			0.333		0.6								0.867		0.8		0.77
	0.55									0.1										0.533				0.3	0.5	0.667	0.367	0.7			0.267		0.667										0.93		0.73
	0.55									0.318										0.4				0.4	0.3	0.467	0.233				0.4		0.667
	0.5									0.556										0.467				0.45		0.467	0.133						0.667
	0.55									0.1										0.267				0.375		0.4
	0.45																			0.4				0.2
	0.5																			0.4				0.45
Note:	Group numbers represent scatter plots in individual figure from left to right
[truncated: 30 more columns]

## Sheet: Figure 6
Response indices									Habituation indices
LN2 (Fig. 6G)									LN2 (Fig. 5H)
Group 1	Group 2	Group 3	Group 4	Group 5	Group 6	Group 7	Group 8	Group 9	Group 1	Group 2	Group 3	Group 4	Group 5	Group 6	Group 7	Group 8	Group 9	Group 10
0.45	0.7	0.6	0.65	0.65	0.75	0.45	0.45	0.58	1.556	0.714	1.033	0.667	0.308	1.077	0.733	0.111	1	0.478
0.45	0.7	0.7	0.65	0.7	0.8	0.55	0.55	0.4	2	0.857	0.857	0.714	0.231	0.643	0.875	0.182	0.455	0.5
0.5	0.6	0.45	0.65	0.6	0.73	0.45	0.25	0.6	0.6	1	0.643	0.333	0.538	1.667	0.724	0.556	0.6	0.333
0.75	0.53	0.8	0.58	0.6	0.6	0.6	0.2	0.6	0.6	0.238	0.545	0.938	0.478	0.417	0.583	0.833	0.25	0.583
0.7	0.85	0.65	0.85	0.35	0.55	0.6	0.8	0.7	1.214	0.471	0.679	0.577	0.529	2.143	0.636	0.5	0.25	0.643
0.8	0.6	0.85	0.95	0.3	0.85	0.75	0.8	0.65	1	0.667	1.4	0.588	0.368	1	0.588	0.867	0.375	0.462
0.7	0.55	0.45	0.45	0.4	0.35	0.75	0.35	0.6	0.821	0.091	1.6	0.222	0.167	1.25	0.429	0.4	0.286	0.25
0.63	0.55	0.75	0.65	0.55	0.55	0.7	0.75	0.55	0.6	0.273	0.7	0.633	0.115	1	0.818	0.071	0.467	0.364
0.65	0.8		0.95		0.25	0.65	0.45	0.65	0.923	0.75	1.2		0.447		0.6	0.154	0.333	0.615
0.65			0.7		0.73	0.63			0.846		0.917		0.071		0.379	0.08
					0.55										0.818
Note:	Group numbers represent scatter plots in individual figure from left to right

## Sheet: Figure 8
	Response indices				Habituation indices				Response Indices																						Response indices					Habituation indices
GAD1 (Fig. 8A)				GAD1 (Fig. 8B)					GAD1 (Fig. 8C)																					GAD1 (Fig. 8D)					GAD1 (Fig. 8E)
Group1	Group2	Group3	Group4	Group1	Group2	Group3	Group4	Group5	Group1	Group2	Group3	Group4	Group5	Group6	Group7	Group8	Group9	Group10	Group11	Group12	Group13	Group14	Group15	Group16	Group17	Group18	Group19	Group20	Group21	Group1	Group2	Group3	Group4	Group5	Group1	Group2	Group3	Group4	Group5
0.9	0.6	0.9	0.575	1.167	0.765	0.531	0.722	0.304	-0.15	0.133	0.8	0.367	0.4	0.2	0.07	0	0.133	0.5	0.375	0.433	0.233	0.2	0.267	0.4	0.33	0.53	0.25	0.4	0.6	0.7	0.8	0.35	0.95	1	0.857	0.563	0	0.605	0.6
0.8	0.4	0.7	0.625	0.938	0.538	1.061	1.143	-0.261	0.05	0.333	0.8	0.067	0.467	0.3	0.33	0.53	0.067	0.467	-0.05	0.567	0.633	0.27	0.6	0.79	0.4	0.2	-0.1	0.2	0.6	0.78	0.9	0.63	0.83	0.75	0.742	0.722	0.68	1.212	0.367
0.75	0.6	0.75	0.725	0.8	0.5	1	0.867	0.338	0.15	0.333	0.733	0.1	0.267	0.3	0.3	0.37	0.133	0.467	0	0.667	0.733	0.47	0.6	0.91	0.2	0.2	0.1	0.667	0.6	0.75	0.95	0.55	0.9	0.85	0.867	0.526	0.273	0.611	0.588
0.7	0.725	0.9	0.8	0.857	0.625	0.6	1.111	0.113	0.1	0.333	0.467	0.333	0.4	0.15	0.47	0.5	0	0.333	0.3	0.433	0.633	0.27	0.467	0.71	0.13	0.33	-0.1	0.6	0.467	0.8	0.93	0.53	0.8	0.85	1	0.784	0.524	0.563	0.765
0.7	0.7	0.9	0.75	0.857	0.417	0.6	0.889	0.054	0.1	0.2	0.633	0.467	0.467	0.35	0.37	0.4	-0.033	0.6	0.2	0.633	0.4	0.4	0.6	0.71	0.27	0.6	0.1	0.6	0.8	0.85	0.85	0.55	0.95	0.75	0.941	0.706	0.182	0.868	0.5
0.75	0.625	0.65	0.6	0.933	0.793	0.636	0.615	-0.29	0.05	0.467	0.733	0.6	0.6	0.15	-0.13	0.7	0.067	0.433	0.2	0.567	0.733	0.47	0.4	0.77	0.47	0.73	0.25	0.733	0.6	0.7	0.9	0.8	1	0.8	0.714	0.639	0.375	0.75	0.625
0.75	0.3	0.75	0.75	0.933	0.321	1.2	1	0.253	0.05	0.133	0.4	0.467	0.6	0.475	0.47	0.37	0.2	0.467	0.325	0.533	0.667	0.13	0.6	0.56	0.4	0.33	0	0.467		0.75	0.88	0.7	0.85	0.7	0.867	0.771	0.286	0.5	0.714
0.8	0.35	0.6	0.8	0.781	0.24	0.7	0.833	0.083	0.18	0.333	0.667	0.267	0.6	0.475	0.6	0.3	0.333	0.533	0.25	0.267	0.8	0.53	0.533	0.73	0.6	0.27	0.1			0.83	0.98	0.65	0.65	0.78	0.697	0.897	-0.077	0.808	1.129
0.65	0.55	0.7	0.7	0.769	0.667	0.5	0.929	-0.161	0.15		0.4	0.267	0.467	0.1	0.4	0.07	0.2	0.467	-0.1	0.567	0.5	0.33	0.467	0.81	0	0.4	0.05			0.7	0.85	0.55	0.75	0.9	1	0.529	0.682	0.867	1.167
0.83	0.45	0.95	0.725	0.879	0.714	0.826	0.421	0.08	0.1		0.467	0.467	0.867	0.1	0.33	0.6	0.2	0.567	0.15	0.467	0.267			0.67	0.6	0.4	0.55			0.75	0.83	0.6	0.8	0.75	1	0.485	0.583	1.031	0.933
0.75	0.4	0.83	0.5	0.8	0.727	1.389	0.818	-0.548	0.15		0.867	0	0.867	0.15	0.5	0.3	0.2	0.333	0.4	0.367				0.77	0.73		0.15			0.8	0.9	0.7	0.9	0.85	0.688	0.5	0.357	0.611	1.059
0.7	0.45	0.85	0.8	0.786	0.111	0.458	0.588	0.62	0.15		0.533	0.067	0.8	0.4	0.13	0.27	0.2		0.1	0.267				0.3			0.35			0.9	1	0.65	0.7	0.8	1.167	0.75	0.423	0.643	0.906
0.85	0.75		0.45	0.941	0.375	0.667		-0.152	0.05		0.533	0.333	0.467	0.25	0.37	0.3	0.2		-0.175					0.52						0.8	0.8		0.9	0.8	0.938	0.75		0.5	1
	0.6				0.222						0.467			0.35	0.27	0.37			0.325											0.75	0.9		0.45	0.75	0.8	0.917		1.111	0.6
					0.867						0.6			0.1					0.2											0.7			0.8		0.857			0.813
					0.75									0.15																0.7			0.85		0.857			1.235
																														0.75			0.9		0.933			0.833
																														0.75			0.75		0.933			0.667
																														0.8					0.781
																														0.65					0.769
																														0.83					0.879
																														0.75					0.8
																														0.7					0.786
																														0.85					0.941
Note:	Group numbers represent scatter plots in individual figure from left to right

## Sheet: Figure 9
Response indices									Habituation indices
ChATGAL4 (Fig. 9A)									ChATGAL4 (Fig. 9B)
Group 1	Group 2	Group 3	Group 4	Group 5	Group 6	Group 7	Group 8	Group 9	Group 1	Group 2	Group 3	Group 4	Group 5	Group 6	Group 7	Group 8	Group 9
0.75	0.15	0.65	0.48	0.85	0.85	0.43	0.7	0.7	0.8	-1	1	-0.579	0.559	0.765	0.176	0.464	0.571
0.7	0.6	0.55	0.5	0.73	0.75	0.5	0.65	0.55	0.643	0.08	0.909	-0.241	0.586	0.667	-0.1	0	0.455
0.7	0.4	0.45	0.65	0.4	0.75	0.4	0.9	0.6	0.536	-0.88	1	-0.061	0.625	0.6	-0.375	0.472	0.417
0.75	0.65	0.9	0.7	0.5	0.8	0.4	0.65	0.73	0.8	0	0.722	-0.014	0.75	0.563	-0.125	-0.077	0.586
0.8	0.15	0.65	0.4	0.53	0.83	0.45	0.6	0.8	0.5	0.38	1.308	-0.97	0.476	0.515	-0.278	1.083	0.688
0.75	0.25	0.8	0.5	0.65	0.8	0.5	0.93	0.83	0.8	-0.6	1.125	-0.419	0.538	0.75	0.2	0.946	0.545
0.8	0.3	0.9	0.3	0.45	0.75	0.55	0.9	0.75	0.75	-0.25	0.611	0.13	0.722	0.667	0.182	0.8	0.467
0.6	0.2	0.88	0.4	0.7	0.85	0.4	0.75	0.8	0.417	0.14	0.714	0.348	0.714	0.529	-0.375	0.8	0.563
0.8	0.35	0.9	0.45	0.83	0.75	0.5	0.83	0.7	0.5	0.33	1.139	-0.667	0.636	0.8	0	0.697	0.5
0.65	0.15		0.55	0.55	0.9	0.6	0.85	0.8	0.308	0.44		-0.039	1	0.611	-0.292	0.882	0.813
0.525	0.45		0.55	0.6	0.88	0.45	0.8	0.75	0.429	0.1		-0.129	0.583	0.571	0.333	0.563	0.533
0.4	0.5		0.65	0.85	0.8	0.55	0.9	0.7	1	0.88		-0.092	0.882	0.625	-0.318	0.833	0.794
0.6	0.4			0.8	0.75	0.6	0.9	0.85	0.75	-0.2			0.938	0.667	-0.083	0.611	0.714
0.575	0.25			0.83	0.85		0.75	0.7	0.739	0.1			0.758	0.824		0.933	0.467
0.4	0.5			0.85	0.75		0.8	0.75	1.5	-0.13			0.706	0.933		0.938	0.5
0.45	0.4			0.75	0.8			0.75	0.444	0			0.533	0.688			0.857
0.65	0.35			0.75	0.7			0.7	0.654	0			0.333	0.786			0.656
	0.5				0.65			0.8		0				0.692			0.552
	0.65				0.8			0.73		-0.8				0.5			0.563
	0.25				0.75			0.8		0.63				0.533
	0.6				0.7					0.11				0.786
	0.45				0.8									0.938
					0.8									0.563
					0.85									0.588
Note:	Group numbers represent scatter plots in individual figure from left to right

## Sheet: Figure S3
Response indices						Habituation indices						Response indices						Habituation indices
AmylAcetate (Fig. S3A)						AmylAcetate (Fig. S3B)						3-Octanol (Fig. S3C)						3-Octanol (Fig. S3D)
Group 1	Group 2	Group 3	Group 4	Group 5	Group 6	Group 1	Group 2	Group 3	Group 4	Group 5	Group 6	Group 1	Group 2	Group 3	Group 4	Group 5	Group 6	Group 1	Group 2	Group 3	Group 4	Group 5	Group 6
0.2	0.8	0.6	0.8	0.8	0.65	1	0.8	0.375	-0.062	0.625	0.231	0.425	0.65	0.6	0.85	0.25	0.85	1.83	-0.368	0.841	1	0.273	1
0.425	0.75	0.55	0.7	0.65	0.85	0.882	0.75	0.455	-0.071	0.769	0.471	0.25	0.55	0.45	0.65	0.35	0.65	0.238	-0.433	1.37	0.385	1.301	0.385
0.35	0.575	0.7	0.8	0.45	0.6	1	0.575	0.75	0	1	0.667	0.45	0.625	0.4	0.6	0.4	0.6	2.111	-0.067	1.882	0.444	1	0.444
0.2	0.6	0.65	0.75	0.5	0.85	0.571	0.6	0.692	0.067	0.65	0.618	0.5	0.45	0.4	0.7	0.55	0.7	1.211	-0.456	0.762	0.371	0.669	0.371
0.7	0.55	0.775	0.7	0.6	0.8	0.333	0.55	0.677	-0.071	0.583	0.75	0.4	0.5	0.25	0.65	0.375	0.65	0.167	-0.241	0.8	0.72	1.281	0.72
0.45	0.5	0.65	0.8	0.65	0.7	1.2	0.5	0.846	0.125	0.615	0.143	0.35	0.55	0.3	0.725	0.375	0.725	1	-0.254	1.351	0.64	0.895	0.64
0.5	0.85	0.75		0.525	0.75	1.125	0.85	0.767		0.905	0.4	0.45	0.65	0.375	0.775	0.5	0.775	1	0.121	1	0.57	0.592	0.57
0.4	0.45	0.675		0.65	0.75	0.929	0.45	0.593		1	0.333	0.225	0.55	0.35	0.625	0.35	0.625	0.192	0.127	0.481	0.467	1.882	0.467
0.35	0.55	0.6		0.7	0.95		0.55	0.5		0.583	0.526	0.3	0.65	0.25	0.6	0.35	0.6	0.683	-0.077	0.048	0.167	1.301	0.167
	0.5	0.7		0.6	0.9		0.5	0.786			0.222	0.35	0.6	0.3	0.75	0.6	0.75	0.221	-0.034	0.683	0.873	0.697	0.873
	0.45						0.45					0.3	0.675	0.45		0.55		1.351	0.153	1		0.669
	0.4						0.4									0.5
	0.6						0.6									0.425
	0.55						0.55
Note:	Group numbers represent scatter plots in individual figure from left to right

## Sheet: Figure S4
						Response indices (Fig. S4A)									Habituation indices (Figure S4B)
Shibire (29 oC)						Shibire (18 oC)						Shibire (29 oC)						Shibire (18 oC)
Group 1	Group 2	Group 3	Group 4	Group 5	Group 6	Group 7	Group 8	Group 9	Group 10	Group 11	Group 12	Group 13	Group 14	Group 15	Group 16	Group 17	Group 18	Group 19	Group 20	Group 21	Group 22	Group 23	Group 24
0.55	0.9	0.725	0.65	0.5	0.875	0.6	0.75	0.7	0.8	0.95	0.9	0.73	0.22	0.6	0.385	0.9	0.771	0.33	0.533	0.5	0.65	0.526	0.5
0.75	0.7	0.5	0.7	0.75	0.5	0.7	0.775	0.7	0.9	0.9	0.9	0.6	0.86	0.5	0.643	1.133	0.85	0.32	0.097	0.643	0.4	0.389	0.611
0.7	0.75	0.5	0.75	0.5	0.8	0.85	0.85	0.7	0.7	0.7	0.9	0.86	0.13	0.3	0.2	1.3	0.438	0.71	0.559	0.571	0.8	0.5	0.611
0.6	0.7	0.525	0.65	0.45	0.8	0.85	0.65	0.95	0.9	0.65	0.85	0.67	0.21	0.429	0.385	1.222	0.563	0.65	0.538	0.421	0.45	0.538	0.471
0.85	0.7	0.35	0.75	0.65	0.9	0.85	0.75	0.95	0.7	0.9	0.9	1.11	0.36	1.533	0.533	0.462	0.806	0.68	0.667	0.632	0.4	0.611	0.611
0.5	0.65	0.25	0.7	0.6	0.95	0.85	0.6	0.9	0.83	0.85	0.95	0.71	0.31	1.4	0.5	0.75	0.474	0.5	0.333	0.611	0.15	0.471	0.263
0.8	0.85	0.775	0.75	0.75	0.9	0.68	0.55	0.65	0.9	0.85	0.75	0.3	0.94	0.484	0.8	0.9	0.944	0.44	0.727	0.692	0.65	0.765	0.467
0.65	0.75	0.675	0.7	0.75	0.95	0.9	0.8	0.65	0.85	0.8	0.95	0.44	0.5	0.813	0.857	1.1	0.684	0.42	0.438	0.538	0.45	0.688	0.421
0.35	0.7	0.75	0.55	0.8	0.75	0.7	0.7	0.65	0.95	0.9	0.85	1	0.36	0.407	-0.091	1.063	0.667	0.82	0.471	-0.154	0.55	0.611	0.529
0.6	0.85	0.75	0.65	0.7	0.625	0.75	0.85	0.8	0.95	0.9	0.9	0.86	0.18	0.563	0.143	1.071	0.44	0.8	0.706	0.5	0.575	0.778	0.556
0.3	0.7	0.7	0.85	0.75	0.925	0.55	0.85	0.8	0.93	0.8	0.93	1.33	0.57	0.6	0.409	1.2	0.351	0.91	0.813	0.75	0.7	0.563	0.297
0.85	0.75	0.75	0.75	0.7	0.9	0.5	0.8	0.65	0.78	0.8	0.9	1.17	0.73	0.3	0.385	0.857	0.667	1.05	0.353	-0.154	0.5	0.25	0.306
0.6	0.65	0.525	0.8	0.75	0.75	0.6	0.85	0.8	0.85	0.9	0.9	0.88	0.23	0.429	0.529	1.2	0.333	0.88	0.389	0.25	0.65	0.778	0.333
0.65	0.85	0.65	0.6	0.65	0.7	0.75	0.9	0.8	0.7	1	0.85	0.58	0.18	0.6	-0.4	1.077	0.429	0.6	0.152	0.25	0.5	0.75	0.235
	0.9	0.625	0.75	0.6	0.5	0.6	0.825	0.63	0.63	0.8	0.95	0.62	0.78	0.333	0.2	1.5	0.3	0.46	0.588	0.44	0.425	0.75	0.737
	0.8		0.75	0.6	0.65	0.7	0.85	0.75	0.85		0.9		0.56	0.462	0.281	1.25	0.154	0.64	0.765	0.2	0.525		0.778
			0.8	0.6	0.85	0.85	0.85	0.68			0.95			0.706	0.167	0.875	0.789	0.68	0.722	0.556			0.316
			0.7	0.8	0.95	0.75	0.9	0.8			0.55			0.44	0.4		0.944	0.77	0.647	0.25			0.818
			0.7		0.9		0.85	0.75						0.643	0.2		0.647		0.267	0.333
					0.85		0.75	0.88						0.783	0.188		0.9		0.529	0.714
					0.85		0.85							0.783	0.429		0.737
					1									0.783	0.182		0.667
					0.95									0.783	0.714		0.885
					0.9									0.783
					0.65									0.783
														0.783
		Note:	Group numbers represent scatter plots in individual figure from left to right

## Sheet: Figure S5
Response indices										Habituation indices										Response indices					Habituation indices
Fig. S5B										Fig. S5C										Fig. S5D					Fig. S5E
Group 1	Group 2	Group 3	Group 4	Group 5	Group 6	Group 7	Group 8	Group 9	Group 10	Group 1	Group 2	Group 3	Group 4	Group 5	Group 6	Group 7	Group 8	Group 9	Group 10	Group 1	Group 2	Group 3	Group 4	Group 5	Group 1	Group 2	Group 3	Group 4	Group 5
0.85	0.7	0.68	0.83	0.95	0.75	0.88	0.9	0.8	0.78	0.588	0.429	0.704	0.121	0.895	0.6	0.486	0.417	0.75	0.226	0.45	0.85	0.8	0.8	0.75	0.889	0.324	0.125	0.375	0.467
0.65	0.93	0.53	0.83	0.8	0.8	0.95	0.75	0.75	0.73	1	0.243	0.81	0.333	0.813	0.531	0.632	0.533	0.5	0.31	0.5	0.85	0.9	0.9	0.85	1.6	0.118	0.167	0.556	0.941
0.68	0.8	0.53	0.9	0.95	0.8	0.95	1	0.85	0.85	1	0.188	0.524	0.667	0.947	0.563	0.474	0.5	0.294	0.647	0.25	0.75	0.75	0.85	0.7	2.2	0.067	0.2	0.294	0.429
0.6	0.75	0.55	0.65	0.9	0.75	0.98	0.7	0.65	0.68	0.833	0.4	0.636	0.654	0.944	0.643	0.487	0.214	0.538	0.333	0.4	0.68	0.9	0.75	0.8	1.25	-0.111	0.167	0.467	0.063
0.7	0.68	0.65	0.85	0.95	0.75	0.9	0.8	0.6	0.9	0.786	0.111	0.846	0.412	0.947	0.733	0.556	0.75	0.583	0.306	0.55	0.8	0.9	0.85	0.85	0.545	0.063	0.222	0.353	0.235
0.7	0.65	0.55	0.95	1	0.75	0.85	0.9	0.7	0.78	0.821	0.154	0.591	0.263	0.85	0.667	0.471	0.361	0.429	0.129	0.65	0.95	0.75	0.85	0.9	0.615	0.211	0	0.471	0.611
0.6	0.75	0.6	0.85	0.83	0.85	0.88	0.9	0.55	0.95	0.917	0.233	0.917	0.529	0.882	0.667	0.657	0.611	0.727	0.842	0.7	0.8	0.75	0.8	0.65	0.714	0.188	0.267	0.313	0.077
0.6	1	0.7	0.7	0.85	0.9	0.95	0.95	0.75	0.7	0.833	0.325	0.857	-0.214	0.882	0.824	0.474	0.263	0.533	0.429	0.9	0.75	1	0.8	0.85	1.111	0.133	0.3	0.688	0.235
0.7	0.93	0.85	0.8	0.9	0.9	1	0.9	0.7	0.75	0.857	0.297	0.618	0.094	0.778	0.861	0.55	0.5	0.357	0.533	0.65		0.9	0.85	0.85	0.846		0.389	0.529	0.176
0.73	1	0.55	0.88	0.9	0.9	0.95	0.95	0.95	0.95	0.862	0.4	0.727	0.4	0.886	0.833		0.316	0.526	0.684	0.9		0.7	0.9	0.85	0.778		-0.071	0.778	0.706
0.5	0.9	0.78	0.85	0.85	0.9		0.85	0.75	0.58	1.1	0.417	0.742	0.353	0.824	0.806			0.667	1
0.9	0.75	0.65	0.85	0.9	0.9			0.7	0.65	1.056	0.533	1	0.441	0.667	0.639			0.357	0.769
	0.75		1	0.85	0.83			0.65			0.2		0.55	0.647	0.694			0.692
	0.75		0.85	0.75	0.9			0.7			0		0.294	0.357	0.676			0.429
	0.85		1					0.8			0.294		0.175		0.667			0.313
								0.65										0.308
Note:	Group numbers represent scatter plots in individual figure from left to right

[truncated: 2 more sheets: Figure S6, Figure S7]
