# Supplementary material for: Choline Transporter regulates olfactory habituation via a neuronal triad of excitatory, inhibitory and mushroom body neurons
Source: PLoS Genet. 2021 Dec 16;17(12):e1009938. doi: 10.1371/journal.pgen.1009938 (PMC8675691; doi:10.1371/journal.pgen.1009938)
Supplement: S2 Data — (XLSX) [file pgen.1009938.s010.xlsx]

## Sheet: Fig. 1 and 2
	Group	N		Passed normality test	Shapiro-Wilk test				Statistical test		Statistical description		p-value
				alpha =0.05	W	p			Two tailed		t=	df=
Fig. 1C	1	22		Yes	0.946	0.2625		Group 1 vs Group2	Paired		4.443	21	0.0002
	2	22		Yes	0.9407	0.2048		Group 3 vs Group4	Paired		9.642	18	<0.0001
	3	19		No	0.8347	0.0038		Group 4 vs Group5	Unpaired		6.304	29.16	<0.0001
	4	19		No	0.87	0.0144		Group 4 vs Group6	Unpaired		5.845	26.44	<0.0001
	5	16		Yes	0.9414	0.366		Group 4 vs Group 7	Unpaired		6.851	25.76	<0.0001
	6	16		Yes	0.9303	0.2467		Group 4 vs Group 8	Unpaired		8.63	24.65	<0.0001
	7	18		Yes	0.9354	0.2416
	8	16		Yes	0.8934	0.063
									Statistical test		Statistical description		p-value
Fig. 2A	1	19		No	0.8998	0.0483			Two tailed		t=	df=
	2	20		No	0.9043	0.0496		Group 1 vs Group2	Unpaired		2.779	34.43	0.0088
	3	14		Yes	0.9478	0.5271		Group 2 vs Group 3	Unpaired		2.284	29.55	0.029
	4	23		Yes	0.9543	0.3592		Group 1 vs Group 3	Unpaired		0.668	31	0.509
	5	13		Yes	0.9747	0.9433		Group 1 vs Group 4	Unpaired		0.849	36.3	0.401
	6	18		Yes	0.9313	0.2043		Group 5 vs Group 6	Unpaired		2.841	25.71	0.0087
									Statistical test		Statistical description		p-value
									Two tailed		t=	df=
Fig. 2B	1	19		Yes	0.9403	0.2665		Group 1 vs Group2	Unpaired		t=2.597, df=31.43		0.0142
	2	15		Yes	0.9531	0.5745		Group 2 vs Group 3	Unpaired		t=1.471, df=25.23		0.1538
	3	14		Yes	0.96	0.7229		Group 1 vs Group 3	Unpaired		t=1.047, df=30.48		0.3033
	4	15		Yes	0.9521	0.5589		Group 1 vs Group 4	Unpaired		t=0.6996, df=30.34		0.4895
	5	8		Yes	0.9222	0.448		Group 5 vs Group 6	Unpaired		t=2.494, df=15.23		0.0246
	6	15		Yes	0.9437	0.4311
									Statistical test		Statistical description		p-value
									Two tailed		t=	df=
Fig. 2C	1	16		Yes	0.9493	0.4786		Group 1 vs Group2	Unpaired		t=2.575, df=31.95		0.0149
	2	24		Yes	0.9537	0.3252		Group 2 vs Group 3	Unpaired		t=2.057, df=44.97		0.0456
	3	23		No	0.9074	0.0361		Group 1 vs Group 3	Unpaired		t=4.436, df=30.59		0.0001
	4	17		Yes	0.9658	0.7408		Group 1 vs Group 4	Unpaired		t=0.8103, df=30.31		0.4241
	5	14		Yes	0.9759	0.9441		Group 5 vs Group 6	Unpaired		t=2.850, df=22.01		0.0093
	6	19		Yes	0.9492	0.3833
									Statistical test		Statistical description		p-value
									Two tailed		t=	df=
Fig. 2D	1	18		No	0.8743	0.0209		Group 1 vs Group2	Unpaired		t=2.552, df=26.40		0.0168
	2	20		Yes	0.9332	0.1783		Group 2 vs Group 3	Unpaired		t=0.05073, df=21.50		0.96
	3	14		No	0.8647	0.0354		Group 1 vs Group 3	Unpaired		t=2.078, df=29.86		0.0464
	4	22		Yes	0.9783	0.8877		Group 1 vs Group 4	Unpaired		t=0.4098, df=38.00		0.6842
	5	13		Yes	0.9597	0.7495		Group 5 vs Group 6	Unpaired		t=1.987, df=22.27		0.0493
	6	18		Yes	0.9807	0.9571
									Statistical test		Statistical description		p-value
									Two tailed		t=	df=
Fig. 2E	1	20		Yes	0.9637	0.7285		Group 1 vs Group2	Unpaired		t=2.913, df=30.89		0.0066
	2	16		Yes	0.9245	0.2548		Group 2 vs Group 3	Unpaired		t=1.874, df=24.16		0.0731
	3	14		Yes	0.9132	0.1755		Group 1 vs Group 3	Unpaired		t=1.932, df=24.10		0.0652
	4	14		Yes	0.897	0.2714		Group 1 vs Group 4	Unpaired		t=1.079, df=24.67		0.2912
	5	8		Yes	0.9551	0.5739		Group 5 vs Group 6	Unpaired		t=6.872, df=12.25		<0.0001
	6	16		Yes
									Statistical test		Statistical description		p-value
									Two tailed		t=	df=
Fig. 2F	1	15		No	0.873	0.038		Group 1 vs Group2	Unpaired		t=2.749, df=18.86		0.0128
	2	24		Yes	0.964	0.5305		Group 2 vs Group 3	Unpaired		t=3.353, df=31.69		0.0021
	3	23		No	0.907	0.0361		Group 1 vs Group 3	Unpaired		t=1.433, df=14.95		0.1724
	4	17		Yes	0.966	0.7408		Group 1 vs Group 4	Unpaired		Mann-Whitney test		0.0735
	5	14		Yes	0.944	0.4689		Group 5 vs Group 6	Unpaired		t=2.949, df=14.59		0.0102
	6	19		Yes	0.949	0.3833
Note:	Group numbers represent scatter plots in individual figure from left to right

## Sheet: Fig. 3
	Group	N		Passed normality test	Shapiro-Wilk test
				alpha =0.05	W	p
Fig. 3A	1	13		Yes	0.963	0.806			Statistical test		Statistical description
	2	10		Yes	0.902	0.2277			Two tailed		t=	df=	p-value
	3	8		Yes	0.922	0.4487		Group 1 vs Group2	Unpaired		t=3.629, df=17.28		0.002
	4	10		Yes	0.909	0.2776		Group 1 vs Group3	Unpaired		t=3.940, df=19.00		0.0009
	5	22		Yes	0.959	0.46		Group 1 vs Group 4	Unpaired		t=3.580, df=20.65		0.0018
	6	10		Yes	0.911	0.2865		Group 1 vs Group 5	Unpaired		t=4.010, df=18.96		0.0008
	7	15		Yes	0.935	0.3275		Group 1 vs Group 6	Unpaired		t=6.402, df=14.39		<0.0001
	8	8		Yes	0.899	0.2849		Group 7 vs Group8	Unpaired		t=0.1356, df=12.38		0.8943
	9	11		Yes	0.923	0.3403		Group 7 vs Group 9	Unpaired		t=2.336, df=23.99		0.0282
	10	10		Yes	0.949	0.6588		Group 7 vs Group 10	Unpaired		t=1.220, df=17.67		0.2387
	11	8		Yes	0.842	0.0787		Group 7 vs Group 11	Unpaired		t=2.576, df=18.61		0.0187
	12	10		Yes	0.922	0.3716		Group 7 vs Group12	Unpaired		t=3.113, df=22.72		0.0049
	13	11		No	0.8	0.0095		Group 13 vs Group14	Unpaired		t=1.090, df=16.69		0.2913
	14	25		Yes	0.93	0.0857		Group 13 vs Group15	Unpaired		t=0.6195, df=16.66		0.544
	15	25		Yes	0.929	0.0846		Group 13 vs Group 16	Unpaired		t=3.387, df=19.88		0.0029
	16	11		No	0.849	0.0409		Group 13 vs Group17	Unpaired		t=3.804, df=14.08		0.0019
	17	10		Yes	0.937	0.5238		Group 13 vs Group18	Unpaired		t=4.111, df=17.15		0.0007
	18	11		Yes	0.925	0.3646		Group 19 vs Group 20	Unpaired		t=0.3939, df=8.133		0.7038
	19	12		Yes	0.934	0.4209		Group 19 vs Group 21	Unpaired		t=1.173, df=19.95		0.2548
	20	6		Yes	0.942	0.6761		Group 22 vs Group 23	Unpaired		t=4.952, df=21.27		<0.0001
	21	10		Yes	0.874	0.1122		Group 22 vs Group 24	Unpaired		t=5.352, df=16.35		<0.0001
	22	13		Yes	0.923	0.2755
	23	12		Yes	0.969	0.8983
	24	9		Yes	0.989	0.9949
Fig. 3B	1	22		Yes	0.931	0.1294			Statistical test		Statistical description
	2	16		Yes	0.951	0.5019			Two tailed		t=	df=	p-value
	3	16		Yes	0.976	0.9286		Group 1 vs Group2	Unpaired		t=4.113, df=33.92		0.0002
	4	26		Yes	0.931	0.0838		Group 1 vs Group3	Unpaired		t=5.345, df=32.10		<0.0001
	5	17		Yes	0.945	0.3856		Group 1 vs Group 4	Unpaired		t=3.745, df=30.35		0.0008
	6	16		Yes	0.967	0.7907		Group 1 vs Group 5	Unpaired		t=7.122, df=25.47		<0.0001
	7	18		Yes	0.932	0.2143		Group 6 vs Group 7	Unpaired		t=0.7433, df=31.93		0.4628
	8	14		Yes	0.926	0.2647		Group 6 vs Group 8	Unpaired		t=0.3409, df=20.61		0.7366
	9	8		No	0.806	0.0334		Group 6 vs Group 9	Unpaired		t=1.166, df=18.13		0.2587
	10	8		Yes	0.933	0.5464		Group 6 vs Group 10	Unpaired		t=4.456, df=21.59		0.0002
	11	16		Yes	0.923	0.1897		Group 11 vs Group12	Unpaired		t=1.518, df=19.86		0.1447
	12	14		Yes	0.91	0.1555		Group 11 vs Group13	Unpaired		t=6.187, df=29.83		<0.0001
	13	16		Yes	0.941	0.3557		Group 11 vs Group14	Unpaired		t=3.295, df=17.09		0.0043
	14	10		Yes	0.921	0.3671		Group 11 vs Group15	Unpaired		t=4.316, df=15.16		0.0006
	15	8		Yes	0.874	0.1665		Group 16 vs Group17	Unpaired		t=0.4760, df=12.40		0.6424
	16	18		Yes	0.953	0.4731		Group 16 vs Group18	Unpaired		t=0.8762, df=11.13		0.3994
	17	8		Yes	0.892	0.2468		Group 19 vs Group 20	Unpaired		t=7.810, df=13.70		<0.0001
	18	7		Yes	0.957	0.7893		Group 19 vs Group 21	Unpaired		t=6.895, df=13.80		<0.0001
	19	8		Yes	0.919	0.425
	20	8		Yes	0.934	0.555
	21	8		Yes	0.91	0.3557
Fig. 3C	1	23		No	0.9103	0.0414
	2	16		Yes	0.9182	0.1577			Statistical test		Statistical description
	3	17		Yes	0.9601	0.6326			Two tailed		t=	df=	p-value
	4	15		No	0.8168	0.0061		Group 1 vs Group2	Unpaired		t=4.866, df=36.56		<0.0001
	5	16		Yes	0.9272	0.2202		Group 1 vs Group3	Unpaired		t=5.861, df=37.47		<0.0001
	6	16		No	0.8736	0.0309		Group 1 vs Group 4	Unpaired		t=4.969, df=35.08		<0.0001
	7	16		Yes	0.9617	0.6934		Group 1 vs Group 5	Unpaired		t=9.253, df=30.87		<0.0001
	8	17		Yes	0.8986	0.0644		Group 6 vs Group 7	Unpaired		t=0.1426, df=27.52		0.8877
	9	14		Yes	0.9348	0.3559		Group 6 vs Group 8	Unpaired		t=0.5793, df=22.75		0.5681
	10	17		No	0.8643	0.0178		Group 6 vs Group 9	Unpaired		t=1.803, df=27.81		0.0823
	11	16		Yes	0.9252	0.2048		Group 6 vs Group 10	Unpaired		t=4.584, df=18.73		0.0002
	12	22		Yes	0.9491	0.3031		Group 11 vs Group12	Unpaired		t=3.505, df=22.20		0.002
	13	18		Yes	0.9038	0.0669		Group 11 vs Group13	Unpaired		t=2.405, df=21.74		0.0252
	14	16		Yes	0.9359	0.3016		Group 11 vs Group14	Unpaired		t=2.742, df=28.19		0.0105
	15	16		Yes	0.969	0.8226		Group 11 vs Group15	Unpaired		t=6.397, df=24.70		<0.0001
	16	19		Yes	0.9059	0.0624		Group 16 vs Group17	Unpaired		t=1.173, df=26.35		0.2515
	17	12		Yes	0.9283	0.3621		Group 16 vs Group18	Unpaired		t=1.041, df=23.29		0.3087
	18	13		Yes	0.9436	0.5053		Group 19 vs Group 20	Unpaired		t=7.164, df=25.77		<0.0001
	19	14		Yes	0.9407	0.4269		Group 19 vs Group 21	Unpaired		t=7.816, df=21.61		<0.0001
	20	14		Yes	0.9382	0.3956
	21	13		Yes	0.9492	0.5866
Note:	Group numbers represent scatter plots in individual figure from left to right

## Sheet: Fig. 5
	Group	N		Passed normality test	Shapiro-Wilk test
				alpha =0.05	W	p
Fig. 5A	1	16		Yes	0.906	0.0991
	2	22		Yes	0.958	0.4593				Statistical test		Statistical description
	3	8		Yes	0.923	0.4567				Two tailed		t=	df=	p-value
	4	15		Yes	0.889	0.0637			Group 1 vs Group2	Unpaired		t=0.7105, df=26.07		0.4837
	5	10		Yes	0.864	0.0859			Group 3 vs Group4	Unpaired		t=0.5855, df=11.89		0.5692
	6	10		No	0.831	0.0344			Group 5 vs Group6	Unpaired		t=5.383, df=13.26		0.0001
	7	10		No	0.714	0.0013			Group 5 vs Group7	Unpaired		t=0.5350, df=13.38		0.6014
	8	10		Yes	0.901	0.223			Group 8 vs Group 9	Unpaired		t=1.279, df=17.79		0.2174
	9	10		Yes	0.901	0.2224
Fig. 5B	1	16		Yes	0.933	0.2737				Statistical test		Statistical description
	2	20		Yes	0.931	0.1649				Two tailed		t=	df=	p-value
	3	13		No	0.808	0.0085			Group 1 vs Group2	Unpaired		t=3.548, df=22.88		0.0017
	4	8		Yes	0.967	0.8762			Group 2 vs Group 3	Unpaired		t=2.140, df=17.32		0.0469
	5	14		Yes	0.946	0.4976			Group 1 vs Group3	Unpaired		t=0.9232, df=25.80		0.3645
	6	10		Yes	0.972	0.9104			Group 4 vs Group5	Unpaired		t=3.100, df=17.08		0.0065
	7	10		Yes	0.94	0.5566			Group 6 vs Group 7	Unpaired		t=4.844, df=17.28		0.0001
	8	10		Yes	0.945	0.6045			Group 6 vs Group 8	Unpaired		t=2.572, df=17.80		0.0193
	9	10		Yes	0.941	0.5588			Group 9 vs Group 10	Unpaired		t=0.3449, df=17.99		0.7342
	10	10		Yes	0.92	0.3562
Fig. 5C	1	16		Yes	0.932	0.258				Statistical test		Statistical description
	2	22		No	0.896	0.025				Two tailed		t=	df=	p-value
	3	16		No	0.868	0.0251			Group 1 vs Group2	Unpaired		t=4.414, df=30.98		0.0001
	4	16		Yes	0.948	0.455			Group 1 vs Group3	Unpaired		t=6.495, df=26.80		<0.0001
	5	15		Yes	0.882	0.051			Group 1 vs Group 4	Unpaired		t=2.736, df=29.39		0.0104
	6	22		Yes	0.955	0.4017			Group 1 vs Group 5	Unpaired		t=8.987, df=28.10		<0.0001
	7	18		Yes	0.95	0.4233			Group 6 vs Group7	Unpaired		t=3.956, df=35.98		0.0003
	8	20		Yes	0.957	0.4862			Group 6 vs Group8	Unpaired		t=3.456, df=37.25		0.0014
	9	19		Yes	0.937	0.2324			Group 6 vs Group9	Unpaired		t=0.1808, df=34.78		0.8576
	10	17		Yes	0.923	0.1656			Group 6 vs Group10	Unpaired		t=5.615, df=36.97		<0.0001
	11	14		Yes	0.944	0.4714			Group 11 vs Group12	Unpaired		t=2.474, df=22.47		0.0214
	12	15		Yes	0.943	0.4165			Group 11 vs Group13	Unpaired		t=3.898, df=22.54		0.0007
	13	18		Yes	0.963	0.6603			Group 11 vs Group14	Unpaired		t=3.562, df=22.03		0.0017
	14	15		Yes	0.919	0.1839			Group 11 vs Group15	Unpaired		t=2.986, df=27.70		0.0059
	15	19		Yes	0.918	0.104			Group 16 vs Group17	Unpaired		t=0.5818, df=15.18		0.5692
	16	15		Yes	0.947	0.4838			Group 16 vs Group18	Unpaired		t=0.4494, df=14.45		0.6598
	17	7		Yes	0.903	0.3502			Group 19 vs Group 20	Unpaired		t=3.982, df=13.01		0.0016
	18	7		Yes	0.878	0.2157			Group 19 vs Group 21	Unpaired		t=10.35, df=12.42		<0.0001
	19	8		Yes	0.952	0.7295
	20	8		Yes	0.935	0.5618
	21	8		Yes	0.952	0.7315
Fig. 5D	1	14		Yes	0.917	0.1981				Statistical test		Statistical description
	2	16		No	0.852	0.0145				Two tailed		t=	df=	p-value
	3	8		No	0.759	0.0102			Group 1 vs Group2	Unpaired		t=0.4307, df=24.66		0.6705
	4	17		Yes	0.955	0.5351			Group 3 vs Group4	Unpaired		t=1.390, df=15.38		0.1844
	5	12		No	0.833	0.023			Group 5 vs Group6	Unpaired		t=0.6604, df=19.12		0.5168
	6	17		Yes	0.931	0.2252			Group 5 vs Group7	Unpaired		t=1.088, df=14.80		0.2938
	7	13		Yes	0.966	0.8456			Group 8 vs Group 9	Unpaired		t=2.101, df=14.03		0.0541
	8	11		Yes	0.932	0.4276
	9	8		No	0.665	0.0009
Fig. 5E	1	14		Yes	0.9455	0.4938				Statistical test		Statistical description
	2	16		Yes	0.9581	0.6275				Two tailed		t=	df=	p-value
	3	8		Yes	0.8689	0.1472			Group 1 vs Group2	Unpaired		t=4.050, df=27.76		0.0004
	4	15		Yes	0.9313	0.2856			Group 2 vs Group 3	Unpaired		t=2.834, df=34.00		0.0077
	5	22		Yes	0.9687	0.6804			Group 1 vs Group3	Unpaired		t=1.144, df=33.28		0.2607
	6	12		Yes	0.9831	0.9931			Group 4 vs Group5	Unpaired		t=3.839, df=11.34		0.0026
	7	17		Yes	0.9407	0.3262			Group 6 vs Group 7	Unpaired		t=4.619, df=24.99		0.0001
	8	13		Yes	0.9341	0.3848			Group 6 vs Group 8	Unpaired		t=5.307, df=22.65		<0.0001
	9	11		Yes	0.926	0.3717			Group 9 vs Group 10	Unpaired		t=0.3841, df=15.33		0.7062
	10	8		Yes	0.9386	0.5975
Fig. 5F	1	14		Yes	0.924	0.2531
	2	17		Yes	0.933	0.2424				Statistical test		Statistical description
	3	13		Yes	0.939	0.4473				Two tailed		t=	df=	p-value
	4	18		Yes	0.934	0.2246			Group 1 vs Group2	Unpaired		t=3.448, df=27.67		0.0018
	5	12		Yes	0.948	0.6059			Group 1 vs Group3	Unpaired		t=4.610, df=24.97		0.0001
	6	15		Yes	0.963	0.737			Group 1 vs Group 4	Unpaired		t=3.456, df=28.38		0.0017
	7	13		Yes	0.937	0.414			Group 1 vs Group 5	Unpaired		t=7.106, df=21.49		<0.0001
	8	18		Yes	0.917	0.1159			Group 6 vs Group7	Unpaired		t=2.555, df=25.68		0.0169
	9	11		Yes	0.92	0.3148			Group 6 vs Group8	Unpaired		t=0.2262, df=30.69		0.8225
	10	11		Yes	0.917	0.2967			Group 6 vs Group9	Unpaired		t=0.9523, df=16.81		0.3545
	11	22		Yes	0.96	0.4964			Group 6 vs Group10	Unpaired		t=2.560, df=21.12		0.0182
	12	15		Yes	0.938	0.36			Group 11 vs Group12	Unpaired		t=7.593, df=33.44		<0.0001
	13	17		Yes	0.949	0.4453			Group 11 vs Group13	Unpaired		t=8.171, df=33.93		<0.0001
	14	14		Yes	0.97	0.8825			Group 11 vs Group14	Unpaired		t=3.562, df=22.03		0.0017
	15	15		Yes	0.981	0.9769			Group 11 vs Group15	Unpaired		t=3.855, df=24.90		0.0007
	16	16		No	0.867	0.0247			Group 16 vs Group17	Unpaired		t=0.7156, df=16.89		0.484
	17	12		No	0.733	0.0018			Group 16 vs Group18	Unpaired		t=0.5035, df=25.42		0.619
	18	12		Yes	0.942	0.5235			Group 19 vs Group 20	Unpaired		t=2.880, df=11.28		0.0146
	19	8		Yes	0.904	0.3111			Group 19 vs Group 21	Unpaired		t=6.251, df=11.54		<0.0001
	20	8		Yes	0.948	0.6957
	21	8		Yes	0.915	0.3907
Note:	Group numbers represent scatter plots in individual figure from left to right

## Sheet: Fig. 6
	Group	N		Passed normality test	Shapiro-Wilk test
				alpha =0.05	W	p
Fig. 6G	1	10		Yes	0.909	0.2715			Statistical test		Statistical description
	2	9		Yes	0.892	0.21			Two tailed		t=	df=	p-value
	3	8		Yes	0.927	0.4934		Group 1 vs Group2	Unpaired		t=0.4633, df=16.96		0.649
	4	10		Yes	0.896	0.1965		Group 3 vs Group4	Unpaired		t=0.7040, df=15.58		0.4919
	5	8		Yes	0.908	0.3397		Group 5 vs Group6	Unpaired		t=1.183, df=16.81		0.2531
	6	11		Yes	0.924	0.3503		Group 5 vs Group7	Unpaired		t=1.505, df=12.40		0.1573
	7	10		Yes	0.924	0.3912		Group 8 vs Group 9	Unpaired		t=0.9921, df=10.13		0.3443
	8	9		Yes	0.908	0.3008
	9	9		Yes	0.866	0.112
Fig. 6H	1	10		Yes	0.857	0.0712
	2	9		Yes	0.95	0.687			Statistical test		Statistical description
	3	10		Yes	0.928	0.4274			Two tailed		t=	df=	p-value
	4	8		Yes	0.947	0.6789		Group 1 vs Group2	Unpaired		t=2.548, df=15.85		0.0216
	5	10		Yes	0.925	0.4044		Group 2 vs Group 3	Unpaired		t=2.614, df=17.00		0.0182
	6	8		Yes	0.952	0.7278		Group 1 vs Group3	Unpaired		t=0.3214, df=16.81		0.7519
	7	11		Yes	0.947	0.612		Group 4 vs Group5	Unpaired		t=2.703, df=13.06		0.018
	8	10		Yes	0.866	0.0903		Group 6 vs Group 7	Unpaired		t=2.485, df=7.860		0.0383
	9	9		No	0.804	0.0227		Group 6 vs Group 8	Unpaired		t=3.574, df=10.39		0.0048
	10	9		Yes	0.955	0.748		Group 9 vs Group 10	Unpaired		t=0.2592, df=12.61		0.7997
Note:	Group numbers represent scatter plots in individual figure from left to right

## Sheet: Fig. 8
	Group	N		Passed normality test	Shapiro-Wilk test
				alpha =0.05	W	p
Fig. 8A	1	13		Yes	0.96	0.7473			Statistical test		Statistical description
	2	14		Yes	0.944	0.4758			Two tailed		t=	df=	p-value
	3	12		Yes	0.937	0.4649		Group 1 vs Group2	Unpaired		t=5.281, df=19.10		<0.0001
	4	13		Yes	0.896	0.1181		Group 3 vs Group4	Unpaired		t=2.454, df=22.92		0.0221
									Statistical test		Statistical description
Fig. 8B	1	13		No	0.834	0.018			Two tailed		t=	df=	p-value
	2	16		Yes	0.939	0.3328		Group 1 vs Group2	Unpaired		t=5.182, df=22.00		<0.0001
	3	13		Yes	0.891	0.1016		Group 2 vs Group 3	Unpaired		t=2.427, df=22.80		0.0235
	4	12		Yes	0.971	0.9259		Group 1 vs Group3	Unpaired		t=1.133, df=15.21		0.2748
	5	13		Yes	0.982	0.987		Group 4 vs Group5	Unpaired		t=7.467, df=21.30		<0.0001
Fig. 8C	1	13		No	0.794	0.0057
	2	8		Yes	0.87	0.1513			Statistical test		Statistical description
	3	15		Yes	0.933	0.3033			Two tailed		t=	df=	p-value
	4	13		Yes	0.939	0.441		Group 1 vs Group2	Unpaired		t=4.122, df=11.58		0.0015
	5	13		Yes	0.903	0.1475		Group 1 vs Group3	Unpaired		t=11.22, df=22.32		<0.0001
	6	16		Yes	0.895	0.0677		Group 1 vs Group 4	Unpaired		t=3.605, df=16.75		0.0022
	7	14		Yes	0.929	0.2984		Group 1 vs Group 5	Unpaired		t=8.265, df=16.72		<0.0001
	8	14		Yes	0.958	0.6855		Group 6 vs Group7	Unpaired		t=1.156, df=22.67		0.2598
	9	13		Yes	0.909	0.1776		Group 6 vs Group8	Unpaired		t=1.885, df=22.92		0.0722
	10	11		Yes	0.923	0.346		Group 6 vs Group9	Unpaired		t=2.422, df=26.90		0.0225
	11	15		Yes	0.934	0.3173		Group 6 vs Group10	Unpaired		t=5.305, df=24.92		<0.0001
	12	12		Yes	0.933	0.4157		Group 11 vs Group12	Unpaired		t=5.259, df=24.90		<0.0001
	13	10		Yes	0.9	0.22		Group 11 vs Group13	Unpaired		t=5.023, df=17.79		<0.0001
	14	9		Yes	0.956	0.7573		Group 11 vs Group14	Unpaired		t=2.707, df=20.54		0.0134
	15	9		Yes	0.837	0.0537		Group 11 vs Group15	Unpaired		t=5.616, df=21.76		<0.0001
	16	13		Yes	0.916	0.221		Group 16 vs Group17	Unpaired		t=3.541, df=18.97		0.0022
	17	11		Yes	0.984	0.984		Group 16 vs Group18	Unpaired		t=3.641, df=19.50		0.0017
	18	10		Yes	0.928	0.4259		Group 19 vs Group 20	Unpaired		t=4.368, df=12.96		0.0008
	19	12		Yes	0.939	0.4816		Group 19 vs Group 21	Unpaired		t=6.771, df=15.51		<0.0001
	20	7		Yes	0.936	0.5993
	21	6		Yes	0.805	0.0653
Fig. 8D	1	24		Yes	0.95	0.2654			Statistical test		Statistical description
	2	14		Yes	0.957	0.6756			Two tailed		t=	df=	p-value
	3	12		Yes	0.944	0.5456		Group 1 vs Group2	Unpaired		t=6.137, df=27.32		<0.0001
	4	18		Yes	0.904	0.0676		Group 1 vs Group 3	Unpaired		t=4.555, df=14.32		0.0004
	5	14		Yes	0.907	0.1435		Group 4 vs Group 5	Unpaired		t=0.2460, df=28.29		0.8074
Fig. 8E	1	24		Yes	0.958	0.3919			Statistical test		Statistical description
	2	14		Yes	0.927	0.274			Two tailed		t=	df=	p-value
	3	12		Yes	0.954	0.6973		Group 1 vs Group2	Unpaired		t=4.145, df=22.68		0.0004
	4	18		Yes	0.917	0.1127		Group 1 vs Group 3	Unpaired		t=6.885, df=13.48		<0.0001
	5	14		Yes	0.948	0.5311		Group 4 vs Group 5	Unpaired		t=0.09368, df=26.89		0.9261
	Note:	Group numbers represent scatter plots in individual figure from left to right

## Sheet: Fig. 9
	Group	N		Passed normality test	Shapiro-Wilk test
				alpha =0.05	W	p
Fig. 9A	1	17		Yes	0.909	0.0962
	2	22		Yes	0.944	0.2435			Statistical test		Statistical description
	3	9		Yes	0.856	0.0868			Two tailed		t=	df=	p-value
	4	12		Yes	0.969	0.8983		Group 1 vs Group2	Unpaired		t=5.364, df=36.71		<0.0001
	5	17		Yes	0.902	0.0731		Group 3 vs Group 4	Unpaired		t=3.476, df=13.38		0.0039
	6	24		Yes	0.953	0.3089		Group 5 vs Group 6	Unpaired		t=2.688, df=19.61		0.0143
	7	13		Yes	0.908	0.1711		Group 5 vs Group 7	Unpaired		t=4.689, df=24.07		<0.0001
	8	15		Yes	0.918	0.1786		Group 8 vs Group 9	Unpaired		t=1.698, df=23.51		0.1028
	9	20		Yes	0.908	0.0581
Fig. 9B	1	17		No	0.869	0.0215			Statistical test		Statistical description
	2	21		Yes	0.943	0.2527			Two tailed		t=	df=	p-value
	3	9		Yes	0.956	0.761		Group 1 vs Group2	Unpaired		t=5.740, df=33.09		<0.0001
	4	12		Yes	0.955	0.7118		Group 3 vs Group 4	Unpaired		t=8.947, df=18.51		<0.0001
	5	17		Yes	0.974	0.8853		Group 5 vs Group 6	Unpaired		t=0.1311, df=27.94		0.8967
	6	24		Yes	0.939	0.1536		Group 5 vs Group 7	Unpaired		t=9.476, df=20.54		<0.0001
	7	13		Yes	0.914	0.2103		Group 8 vs Group 9	Unpaired		t=0.7757, df=17.19		0.4485
	8	15		No	0.876	0.0408
	9	19		Yes	0.914	0.0877
Note:	Group numbers represent scatter plots in individual figure from left to right

## Sheet: Fig. S3
	Group	N		Passed normality test	Shapiro-Wilk test
				alpha =0.05	W	p
Fig. S3A	1	9		Yes	0.932	0.497
	2	14		Yes	0.903	0.1243			Statistical test		Statistical description
	3	10		Yes	0.974	0.9246			Two tailed		t=	df=	p-value
	4	6		No	0.775	0.0347		Group 1 vs Group2	Unpaired		t=2.936, df=15.47		0.01
	5	10		Yes	0.967	0.8577		Group 3 vs Group 4	Unpaired		t=3.126, df=13.48		0.0077
	6	10		Yes	0.978	0.9535		Group 5 vs Group 6	Unpaired		t=3.509, df=17.88		0.0025
Fig. S3B	1	8		Yes	0.892	0.2452
	2	14		Yes	0.903	0.1243			Statistical test		Statistical description
	3	10		Yes	0.937	0.5195			Two tailed		t=	df=	p-value
	4	6		Yes	0.852	0.1631		Group 1 vs Group2	Unpaired		t=2.760, df=8.738		0.0227
	5	9		No	0.82	0.0345		Group 3 vs Group 4	Unpaired		t=10.77, df=13.89		<0.0001
	6	10		Yes	0.961	0.7918		Group 5 vs Group 6	Unpaired		t=3.557, df=16.97		0.0024
Fig. S3C	1	11		Yes	0.959	0.7596
	2	11		Yes	0.918	0.3043			Statistical test		Statistical description
	3	11		Yes	0.928	0.3922			Two tailed		t=	df=	p-value
	4	10		Yes	0.932	0.4646		Group 1 vs Group2	Unpaired		t=6.456, df=19.15		<0.0001
	5	13		Yes	0.941	0.4641		Group 3 vs Group 4	Unpaired		t=7.823, df=18.73		<0.0001
	6	10		Yes	0.932	0.4646		Group 5 vs Group 6	Unpaired		t=6.832, df=20.93		<0.0001
Fig. S3D	1	11		Yes	0.905	0.2147
	2	11		Yes	0.915	0.2791			Statistical test		Statistical description
	3	11		Yes	0.972	0.9022			Two tailed		t=	df=	p-value
	4	10		Yes	0.975	0.931		Group 1 vs Group2	Unpaired		t=4.849, df=12.16		0.0004
	5	11		Yes	0.945	0.5844		Group 3 vs Group 4	Unpaired		t=2.185, df=15.23		0.0449
	6	10		Yes	0.975	0.931		Group 5 vs Group 6	Unpaired		t=2.516, df=15.91		0.023
Note:	Group numbers represent scatter plots in individual figure from left to right

## Sheet: Fig. S4
	Group	N		Passed normality test	Shapiro-Wilk test
				alpha =0.05	W	p
Fig. S4A	1	14		Yes	0.943	0.4638
	2	16		Yes	0.896	0.0689			Statistical test		Statistical description
	3	15		Yes	0.889	0.0645			Two tailed		t=	df=	p-value
	4	19		Yes	0.955	0.4704		Group 1 vs Group2	Unpaired		t=2.796, df=18.74		0.0116
	5	18		Yes	0.917	0.1141		Group 3 vs Group 4	Unpaired		t=2.496, df=18.63		0.0221
	6	25		No	0.89	0.0112		Group 5 vs Group 6	Unpaired		t=4.084, df=40.86		0.0002
	7	18		Yes	0.93	0.1941		Group 7 vs Group 8	Unpaired		t=1.836, df=32.36		0.0756
	8	21		No	0.858	0.0058		Group 9 vs Group 10	Unpaired		t=1.979, df=32.59		0.0563
	9	20		Yes	0.907	0.0566		Group 11 vs Group 12	Unpaired		t=0.9211, df=30.31		0.3643
	10	16		Yes	0.918	0.159
	11	15		Yes	0.935	0.322
	12	18		No	0.662	<0.0001
Fig. S4B	1	15		Yes	0.982	0.9805
	2	16		Yes	0.901	0.0831			Statistical test		Statistical description
	3	25		No	0.829	0.0007			Two tailed		t=	df=	p-value
	4	23		Yes	0.953	0.3435		Group 1 vs Group2	Unpaired		t=3.516, df=28.62		0.0015
	5	17		Yes	0.96	0.6393		Group 3 vs Group 4	Unpaired		t=3.591, df=45.96		0.0008
	6	23		Yes	0.951	0.3053		Group 5 vs Group 6	Unpaired		t=5.615, df=33.20		<0.0001
	7	18		Yes	0.973	0.8555		Group 7 vs Group 8	Unpaired		t=2.007, df=35.42		0.0524
	8	20		Yes	0.959	0.522		Group 9 vs Group 10	Unpaired		t=1.390, df=31.60		0.1744
	9	20		No	0.894	0.0321		Group 11 vs Group 12	Unpaired		t=1.798, df=30.90		0.082
	10	16		Yes	0.956	0.5922
	11	15		Yes	0.922	0.2097
	12	18		Yes	0.947	0.3804
Note:	Group numbers represent scatter plots in individual figure from left to right

## Sheet: Fig. S5
	Group	N		Passed normality test	Shapiro-Wilk test
				alpha =0.05	W	p
Fig. S5B	1	12		Yes	0.939	0.4813			Statistical test		Statistical description
	2	15		Yes	0.911	0.138			Two tailed	t=	df=	p-value
	3	12		Yes	0.888	0.1107		Group 1 vs Group2	Unpaired	t=2.962, df=24.09		0.0068
	4	15		Yes	0.914	0.1561		Group 3 vs Group 4	Unpaired	t=5.636, df=22.54		<0.0001
	5	14		Yes	0.964	0.7927		Group 5 vs Group 6	Unpaired	t=1.981, df=25.99		0.0582
	6	14		No	0.794	0.0042		Group 7 vs Group 8	Unpaired	t=1.797, df=15.62		0.0917
	7	10		Yes	0.922	0.3732		Group 9 vs Group 10	Unpaired	t=1.264, df=21.19		0.2199
	8	11		Yes	0.927	0.3796
	9	16		Yes	0.965	0.7544
	10	12		Yes	0.957	0.7409
Fig. S5C	1	12		Yes	0.942	0.5226			Statistical test		Statistical description
	2	15		Yes	0.984	0.9897			Two tailed	t=	df=	p-value
	3	12		Yes	0.98	0.9846		Group 1 vs Group2	Unpaired	t=11.21, df=23.87		<0.0001
	4	15		Yes	0.956	0.6263		Group 3 vs Group 4	Unpaired	t=5.629, df=23.63		<0.0001
	5	14		No	0.787	0.0034		Group 5 vs Group 6	Unpaired	t=2.300, df=21.47		0.0516
	6	15		Yes	0.94	0.3882		Group 7 vs Group 8	Unpaired	t=1.487, df=12.55		0.1617
	7	9		No	0.815	0.0303		Group 9 vs Group 10	Unpaired	t=0.1964, df=16.23		0.8468
	8	10		Yes	0.974	0.9279
	9	16		Yes	0.932	0.2587
	10	12		Yes	0.958	0.7571
Fig. S5D	1	10		Yes	0.959	0.7776			Statistical test		Statistical description
	2	8		Yes	0.965	0.858			Two tailed	t=	df=	p-value
	3	10		Yes	0.894	0.1871		Group 1 vs Group2	Unpaired	t=2.897, df=12.20		0.0132
	4	10		Yes	0.911	0.2869		Group 1 vs Group 3	Unpaired	t=3.295, df=12.74		0.006
	5	10		Yes	0.848	0.0551		Group 4 vs Group 5	Unpaired	t=1.022, df=14.66		0.3232
Fig. S5E	1	10		Yes	0.865	0.0877			Statistical test		Statistical description
	2	8		Yes	0.967	0.8766			Two tailed	t=	df=	p-value
	3	10		Yes	0.967	0.857		Group 1 vs Group2	Unpaired	t=5.529, df=10.37		0.0002
	4	10		Yes	0.934	0.4909		Group 1 vs Group 3	Unpaired	t=5.234, df=10.26		0.0004
	5	10		Yes	0.931	0.4558		Group 4 vs Group 5	Unpaired	t=0.8435, df=14.00		0.4131
Note:	Group numbers represent scatter plots in individual figure from left to right

## Sheet: Fig.S6
	Group	N		Passed normality test	Shapiro-Wilk test
				alpha =0.05	W	p
Fig. S6D	1	24		Yes	0.95	0.2675			Statistical test		Statistical description
	2	19		No	0.879	0.021			Two tailed	t=	df=	p-value
	3	14		Yes	0.959	0.7006		Group 1 vs Group2	Unpaired	t=3.706, df=35.93		0.0007
	4	15		Yes	0.94	0.3832		Group 2 vs Group 3	Unpaired	t=2.420, df=26.08		0.0228
	5	11		No	0.848	0.0397		Group 1 vs Group 3	Unpaired	t=2.130, df=35.45		0.0402
	6	10		Yes	0.848	0.0553		Group 1 vs Group 4	Unpaired	t=0.2199, df=36.26		0.8271
	7	10		Yes	0.912	0.2976		Group 5 vs Group 6	Unpaired	t=0.05680, df=18.46		0.9553
	8	10		Yes	0.912	0.2924		Group 5 vs Group 7	Unpaired	t=2.067, df=14.94		0.0515
	9	10		Yes	0.921	0.3687		Group 8 vs Group 9	Unpaired	t=0.3732, df=17.95		0.7134
Fig. S6E	1	23		Yes	0.96	0.4542
	2	19		No	0.894	0.0373		Group 1 vs Group2	Statistical test		Statistical description
	3	15		Yes	0.934	0.314		Group 1 vs Group 3	Two tailed	t=	df=	p-value
	4	11		No	0.818	0.0164		Group 4 vs Group 5	Unpaired	t=1.884, df=36.54		0.0675
	5	10		Yes	0.923	0.3787		Group 4 vs Group 6	Unpaired	t=0.8345, df=22.69		0.4127
	6	10		Yes	0.867	0.0921		Group 7 vs Group 8	Unpaired	t=1.233, df=18.38		0.2331
	7	10		Yes	0.879	0.1271			Unpaired	t=1.050, df=15.53		0.3099
	8	10		Yes	0.929	0.4415			Unpaired	t=0.8272, df=17.12		0.4195
Note:	Group numbers represent scatter plots in individual figure from left to right
